# Supplementary material for: Crosstalk in competing endogenous RNA network reveals the complex molecular mechanism underlying lung cancer
Source: Oncotarget. 2017 Aug 24;8(53):91270–80. doi: 10.18632/oncotarget.20441 (PMC5710922; doi:10.18632/oncotarget.20441)
Supplement: Supplementary file 2 [file oncotarget-08-91270-s002.xlsx]

## Sheet: Sheet1
Supplementary Table 1 The basic information of subjects included in RNA-seq analyses
Pooled sample	Patient	Gender	Age(year)	Smoke	Cell types of lung cancer	TNM stage	Course of disease (day)
R1	case1	female	83	No	adenocarcinoma	T1N0M1	45
	case2	female	65	yes	adenocarcinoma	T3N2M1	15
	case3	male	59	No	adenocarcinoma	T2N1M1	20
R2	case4	male	90	yes	squamous cell carcinoma	T4N2M1	30
	case5	female	57	No	squamous cell carcinoma	T2N2M0	4
	case6	female	63	yes	squamous cell carcinoma	T1N0N0	30
R3	case7	female	85	No	Undetermination	T3N2M1	30
	case8	male	42	No	Undetermination	T3N1M1	3
	case9	male	62	No	Undetermination	T4N2M0	20
Ca1	case10	female	76	yes	adenocarcinoma	T1N0M0	15
	case11	male	43	No	adenocarcinoma	T3N1M1	365
	case12	male	57	No	adenocarcinoma	T2N2M1	60
Ca2	case13	female	65	yes	squamous cell carcinoma	T3N2M0	2
	case14	male	69	No	squamous cell carcinoma	T1N0M0	20
	case15	male	73	yes	squamous cell carcinoma	T2N1M0	60
Ca3	case16	female	89	No	Undetermination	T2N2M1	90
	case17	female	63	No	Undetermination	T2N2M1	30
	case18	male	42	No	Undetermination	T3N2M1	7
R4	control1	female	49	No	-	-	-			`
	control2	female	83	yes	-	-	-
	control3	female	85	No	-	-	-
R5	control4	male	49	No	-	-	-
	control5	male	67	yes	-	-	-
	control6	female	71	No	-	-	-
R6	control7	female	75	yes	-	-	-
	control8	male	71	No	-	-	-
	control9	male	67	No	-	-	-
Ca4	control10	female	62	No	-	-	-
	control11	female	77	yes	-	-	-
	control12	female	66	No	-	-	-
Ca5	control13	male	66	No	-	-	-
	control14	male	70	No	-	-	-
	control15	female	47	No	-	-	-
Ca6	control16	male	42	No	-	-	-
	control17	male	77	No	-	-	-
	control18	female	81	No	-	-	-
Note: The pooled samples of R1-6 were used for miRNA-seq,and the pooled samples of Ca1-6 were used for circRNA-seq.

## Sheet: Sheet2
组别	Patient	Gender	Age(year)	Habit
1	case1	female	83	0
1	case2	female	65	1
1	case3	male	59	0
1	case4	male	90	1
1	case5	female	57	0
1	case6	female	63	1
1	case7	female	85	0
1	case8	male	42	0
1	case9	male	62	0
1	case10	female	76	1
1	case11	male	43	0
1	case12	male	57	0
1	case13	female	65	1
1	case14	male	69	0
1	case15	male	73	1
1	case16	female	89	0
1	case17	female	63	0
1	case18	male	42	0
2	case1	female
2	case2	female
2	case3	female
2	case4	male
2	case5	male
2	case6	female
2	case7	female
2	case8	male
2	case9	male
2	case10	female
2	case11	female
2	case12	female
2	case13	male
2	case14	male
2	case15	female
2	case16	male
2	case17	male
2	case18	female

## Sheet: Sheet3
	统计量	Sig.
Age(year)	0.13	0.311	0.193	0.15
a. Lilliefors 显著水平修正
*. 这是真实显著水平的下限。
b. 组别 = 1
	统计量	Sig.
Age(year)
a. Lilliefors 显著水平修正
b. 组别 = 2
